# Supplementary material for: Membrane Access and Orbital Localization Govern ABC Transporter Substrate Recognition
Source: Molecules. 2026 Jun 13;31(12):2084. doi: 10.3390/molecules31122084 (PMC13304817; doi:10.3390/molecules31122084)
Supplement: Supplementary file 1 [file molecules-31-02084-s001.zip]

Archive with 1 entries (1 files):
- molecules-4342110-supplementary.pdf
